# Supplementary material for: PN3b as an independent risk factor for poor prognosis and peritoneal recurrence in Borrmann type IV gastric cancer: A retrospective cohort study
Source: Front Surg. 2022 Nov 10;9:986696. doi: 10.3389/fsurg.2022.986696 (PMC9684711; doi:10.3389/fsurg.2022.986696)
Supplement: Supplementary file 1 [file Table1.xlsx]

## Sheet: Table S1
Supplementary Table 1. Clinicopathological findings in gastric carcinoma patients with tumors classified according to Borrmann criteria
Factors	Borrmann I-III GC（n=761）	Borrmann IV GC（n=159）	𝜒2	P value
Gender
Male	567(74.5%)	89(56.0%)	22.076	<0.001
Female	194(25.5%)	70(44.0%)
Age
< 60	279(36.7%)	78(49.1%)	8.508	0.004
≥ 60	482(63.3%)	81(50.9%)
Operation
Distal gastrectomy	379(49.9%)	55(34.6%)	48.309	<0.001a
Total gastrectomy	285(37.5%)	97(61.0%)
Proximal gastrectomy	92(12.1%)	2(1.3%)
Residual gastrectomy	4(0.5%)	5(3.1%)
NA	1	0
Residual Tumor
R0	724(95.3%)	123(79.9%)	48.24	<0.001
R1	17(2.2%)	20(13.3%)
R2	19(2.5%)	11(7.1%)
NA	1	5
Signet ring cell
No	670(88.0%)	122(76.7%)	14.052	<0.001
Yes	91(12.0%)	37(23.3%)
Depth of Invasion
T2	127(16.7%)	8(5.0%)	61.491	<0.001
T3	385(50.6%)	50(31.4%)
T4a	209(27.5%)	75(47.2%)
T4b	40(5.3%)	26(16.4%)
Lymph Node Metastasis
N0	188(24.7%)	19(11.9%)	47.814	<0.001
N1	132(17.3%)	17(10.7%)
N2	162(21.3%)	29(18.2%)
N3a	187(24.6%)	43(27.0%)
N3b	92(12.1%)	51(32.1%)
Distant Metastasis
M0	720(94.9%)	133(83.6%)	25.126	<0.001
M1	39(5.1%)	26(16.4%)
TNM Stage
I	64(8.4%)	5(3.1%)	45.743	<0.001
II	239(31.4%)	22(13.8%)
III	419(55.1%)	106(66.6%)
IV	39(5.1%)	26(16.4%)
CEA
≤5.0ng/ml	508(72.7%)	109(77.3%)	1.29	0.296
>5.0ng/ml	191(27.3%)	32(22.7%)
NA	62	18
CA199
≤37.0U/ml	551(79.1%)	107(75.9%)	0.697	0.431
>37.0U/ml	146(20.9%)	34(24.1%)
NA	64	18
a Fisher’s exact test, others using Pearson’s Chi square test
Abbreviations: GC, gastric cancer; NA, not available.

## Sheet: Table S2
Supplementary Table 2.Univariable analysis for overall survival in advanced gastric cancer patients (n=920)
Factors	Advanced Gastric Cancer (n=920)		Median OS (month)		P Value
Age	16-91(62.39)
<60	357(38.8%)		111		0.02
≥60	563(61.2%)		50
Gender
Female	264(28.7%)		54		0.891
Male	656(71.3%)		63
Operation
Distal gastrectomy	434(47.2%)		-		<0.001
Total gastrectomy	383(41.6%)		33
Proximal gastrectomy	94(10.2%)		84
Residual gastrectomy	9(1.0%)		-
Residual Tumor
R0	847(92.1%)		71		<0.001
R1	37(4.0%)		16
R2	30(3.3%)		6
NA	6(0.7%)		-
Signet ring cell
No	792(86.1%)		69		0.025
Yes	128(13.9%)		36
Depth of Invasion
T2	135(14.7%)		-		<0.001
T3	435(47.3%)		65
T4a	284(30.9%)		36
T4b	66(7.2%)		17
Lymph Node Metastasis
N0	207(22.5%)		-		<0.001
N1	149(16.2%)		-
N2	191(20.8%)		65
N3a	230(25.0%)		36
N3b	143(15.5%)		19
Distant Metastasis
M0	855(92.9%)		71		＜0.001
M1	65(7.1%)		8
TNM Stage
I	69(7.5%)		-		＜0.001
II	261(28.4%)		-
III	525(57.1%)		38
IV	65(7.1%)		8
Borrmann Type
I-III	761(82.7%)		82		<0.001
IV	159(17.3%)		23
CEA
≤5.0ng/ml	617(67.1%)		95		<0.001
>5ng/ml	223(24.2%)		32
NA	80(8.7%)		-
CA19-9
≤37U/ml	658(71.5%)		95		<0.001
>37U/ml	180(19.6%)		33.5
NA	82(8.9%)		-
Abbreviations: NA, not available.
Log-rank tests were used to analyze survival curves which were created using Kaplan-Meier analysis.

## Sheet: Table S3
Supplementary Table 3 . Clinicopathological features between PM (+) and PM (-) patients with Borrmann type IV gastric cancer after receiving R0 resection
Factors	PM (-)	PM (+)	Odds Ratio	P value
	(n=85)	(n=27)	(95%CI)
Gender
Female	35(79.5%)	9(20.5%)	Reference
Male	50(73.5%)	18(26.5%)	1.319(0.494-3.521)	0.58
Age
<60	35(71.4%)	14(28.6%)	Reference
≥60	50(79.4%)	13(20.6%)	0.806(0.316-2.055)	0.651
Signet ring cell
No	42(80.8%)	43(71.7%)	Reference
Yes	10(19.2%)	17(28.3%)	3.136(1.027-9.582)	0.045
CEA
≤5.0ng/ml	59(77.6%)	17(22.4%)	Reference
>5.0ng/ml	15(78.9%)	4(21.1%)	1.538(0.332-7.129)	0.582a
NA	11	6	-
Depth of Invasion
T2-3	36(76.6%)	11(23.4%)	Reference
T4	49(75.4%)	16(24.6%)	0.826(0.326-2.094)	0.687
Lymph Node Metastasis
N0-3a	63(81.8%)	14(18.2%)	Reference
N3b	22(62.9%)	13(37.1%)	4.578(1.746-12.003)	0.002
Tumor Size
≤50mm	36(85.7%)	6(14.3%)	Reference
>50mm	49(70.0%)	21(30.0%)	2.827(1.003-7.965)	0.049
CA19-9
≤37U/ml	62(77.5%)	18(22.5%)	Reference
>37U/ml	12(80.0%)	3(20.0%)	0.965(0.122-7.657)	0.973a
NA	11	6	-
Chemotherapy
No	25(89.3%)	3(10.7%)	Reference
Yes*	58(71.6%)	23(28.4%)	30.008(0.218-4129.809)	0.176a
NA	2	3	-
* Including the patients received neoadjuvant chemotherapy (n=23) and adjuvant chemotherapy (n=102).
Abbreviations: PM, peritoneal metastasis; NA, not available
a Fisher’s exact test, others using Pearson’s Chi square test

## Sheet: Table S4
Supplementary Table 4 .Univariable and multivariable analysis for overall survival in patients with Borrmann type I-III gastric cancer
Factors	Borrmann I-III GC(n=761)	Median OS (month)	Univariable analysis*		Multivariable analysis#
			HR	P value	HR	P value
Gender
Male	567(74.5%)	82	Reference	0.659	-	-
Female	194(25.5%)	95	0.938(0.706-1.246)		-	-
Age
< 60	279(36.7%)	-	Reference	0.015	Reference	0.018
≥ 60	482(63.3%)	60	1.382(1.066-1.791)		1.428(1.064-1.917)
Operation
Distal gastrectomy	379(49.9%)	-	Reference	<0.001	Reference	0.048
Total gastrectomy	285(37.5%)	40	1.764(1.370-2.271)		1.380(1.041-1.831)
Proximal gastrectomy	92(12.1%)	84	0.688(0.400-1.183)		0.738(0.407-1.340)
Residual gastrectomy	4(0.5%)	38	0.991(0.138-7.102)		0.694(0.093-5.163)
NA	1	-	-		-
Residual Tumor
R0	724(95.3%)	95	Reference	<0.001	Reference	<0.001
R1	17(2.2%)	22.7	2.711(1.389-5.294)		3.627(1.661-7.920_)
R2	19(2.5%)	6	6.140(3.742-10.074)		4.528(2.443-8.390)
NA	1	-	-		-
Signet ring cell
No	670(88.0%)	111	Reference	0.3	-	-
Yes	91(12.0%)	56	1.185(0.860-1.634)		-	-
Depth of Invasion
T2	127(16.7%)	-	Reference	<0.001	Reference	<0.001
T3	385(50.6%)	82	2.640(1.563-4.461)		1.985(1.126-3.500)
T4a	209(27.5%)	46	3.999(2.361-6.775)		3.015(1.696-5.358)
T4b	40(5.3%)	12	9.786(5.328-17.976)		5.649(2.772-11.511)
Lymph Node Metastasis
N0-3a	669(87.9%)	-	Reference	<0.001	Reference	<0.001
N3b	92(12.1%)	24	2.770(2.067-3.712)		2.383(1.666-3.409)
Distant Metastasis
M0	720(94.9%)	95	Reference	<0.001	Reference	<0.001
M1	39(5.1%)	11	5.293(3.569-7.850)		3.229(1.974-5.282)
TNM Stage
I	64(8.4%)	-	Reference	<0.001	-	-
II	239(31.4%)	-	3.081(1.105-8.593)		-	-
III	419(55.1%)	48	8.563(3.180-23.060)		-	-
IV	39(5.1%)	11	31.328(10.974-89.429)		-	-
CEA
≤5.0ng/ml	508(72.7%)	-	Reference	<0.001	Reference	0.001
>5.0ng/ml	191(27.3%)	36	2.057(1.569-2.695)		1.672(1.246-2.243)
NA	62	-	-		-
CA199
≤37.0U/ml	551(79.1%)	-	Reference	0.002	Reference	0.674
>37.0U/ml	146(20.9%)	40	1.610(1.197-2.166)		0.932(0.670-1.296)
NA	64	-	-		-
Abbreviations: GC, gastric cancer; NA, not available
* Kaplan-Meier analysis.
# Cox proportional hazard regression (enter model)
